# Supplementary material for: Functional Crosstalk between PCSK9 Internalization and Pro-Inflammatory Activation in Human Macrophages: Role of Reactive Oxygen Species Release
Source: Int J Mol Sci. 2022 Aug 14;23(16):9114. doi: 10.3390/ijms23169114 (PMC9409451; doi:10.3390/ijms23169114)
Supplement: Supplementary file 1 [file ijms-23-09114-s001.zip]

Archive with 1 entries (1 files):
- ijms-1809689-supplementary.pdf
